# Supplementary material for: Immune Checkpoint Blockade for Metastatic Uveal Melanoma: Patterns of Response and Survival According to the Presence of Hepatic and Extrahepatic Metastasis
Source: Cancers (Basel). 2021 Jul 4;13(13):3359. doi: 10.3390/cancers13133359 (PMC8268645; doi:10.3390/cancers13133359)
Supplement: Supplementary file 1 [file cancers-13-03359-s001.zip]

Archive with 1 entries (1 files):
- cancers-1271724-supplementary.pdf
